# Supplementary material for: Endo-bind-n-seq: identifying RNA motifs of RNA binding proteins isolated from endogenous sources
Source: Life Sci Alliance. 2024 Dec 2;8(2):e202402782. doi: 10.26508/lsa.202402782 (PMC11612968; doi:10.26508/lsa.202402782)
Supplement: Supplementary file 1 [file LSA-2024-02782_TableS1.xlsx]

## Sheet: Oligos
Oligo sequences for ivRBNS Pipeline
name	sequence 5’à3’
8mer RNA pool	NNNNNNNNGUUU	note: RNA pool nucleotide distribution has been optimized with Metabion! Final Wobble base mixing ratio was 5C : 3A : 2G : 2U for pool synthesis.
14mer RNA pool	NNNNNNNNNNNNNNGUUU
adenylated 3’-adapter	rApp-AAACTGGAATTCTCGGGTGCCAAGG-ddC
5’-RNA adapter	GUUCAGUAAUACGACUCACUAUAGGG
RT-primer (RTP)	GCCTTGGCACCCGAGAATTCCAGTTT
3' barcode primer	CAAGCAGAAGACGGCATACGAGAT######GTGACTGGAGTTCCTTGGCACCCGAGAATTCCA
5' barcode primer	AATGATACGGCGACCACCGAGATCTACAC######GTTCAGTAATACGACTCACTATAGGG
	(###### = sequencing barcode)
Scale-up PCR F	AATGATACGGCGACCACCGAGATCTACACGTTCAGTAATACGACTCACTATAGG
Scale-up PCR R (equals RTP)	GCCTTGGCACCCGAGAATTCCAGTTT
Primer Sequences for IVT templates
name	sequence 5’à3’
Universal T7 F	TAATACGACTCACTATAGGG
ZC3H7B Motif1 R	gtgtgtgtgtCGAAACTgtgtgtgtgtCCCTATAGTGAGTCGTATTA
ZC3H7B Motif2 R	gtgtgtgtgtATCTATgtgtgtgtgtCCCTATAGTGAGTCGTATTA
ZC3H7B ctrl R	GGCTGGCTGGCTGGCTGGCTGGCTCCCTATAGTGAGTCGTATTA

## Sheet: Vectors
Cloning in VP5 for mammalian expression with FLAG-HA-tag
Target gene		amino acids	enzyme 5‘	enzyme 3‘	primer fw	primer rev
CELF1		2-486	NheI	BamHI	AGTGCTAGCATGAACGGCACCCTGGACCACCC	ACTGGATCCTCAGTAGGGCTTGCTGTCATTCTTCG
GRSF1		135-480	NheI	BamHI	AACGCTAGCTATGAATTGGCCCCGTCC	ACTGGATCCTTATTTTCCTTTTGGACATGAATTCAGG
HNRNPA1		1-320	NheI	BamHI	ATTGCTAGCATGTCTAAGTCAGAGTCTCC	ATTGGATCCTTAAAATCTTCTGCCACTGCC
PUM1		1-1188	NheI	AscI	AGTGCTAGCAGCGTTGCATGTGTCTTGAAGAG	ACTGGCGCGCCTCAGATGATACCATTAGGGGGGC
ZC3H7B		2-977	NheI	EcoRI	AGTGCTAGCGAGAGGCAGAAACGGAAGGCG	ACTGAATTCCTACTCCCCAGTGGTGGCGG
Cloning in pGEX-4T-1 for bacterial expression with GST-tag
Target gene	construct name	amino acids	enzyme 5‘	enzyme 3‘	primer fw (TEV site)	primer rev
CELF1	GST-CELF1	2-486	BamHI	SalI	ATAGGATCCGAAAACCTGTATTTTCAGGGAATGAACGGCACCCTGGACC	AAAGTCGACTCAGTAGGGCTTGCTGTC
GRSF1	GST-GRSF1	134-480	BamHI	SalI	AACGGATCCGAAAACCTGTATTTTCAGGGAGAGTATGAATTGGCCCCGTCC	AATGTCGACTTATTTTCCTTTTGGACATGAATTCAGG
HNRNPA1	GST-HA-hnRNPA1	2-187	BamHI	SalI	AAAGGATCCGAAAACCTGTATTTTCAGGGATACCCTTATGACGTGCCCGATTACGCTTCTAAGTCAGAGTCTCC	CCAGTCGACTTAAGCCATCTCTTGCTTTGACAGGGC
HNRNPA1	GST-hnRNP A1	2-187	BamHI	SalI	CCAGGATCCGAAAACCTGTATTTTCAGGGATCTAAGTCAGAGTCT CCTAAAGAGCC	CCAGTCGACTTAAGCCATCTCTTGCTTTGACAGGGC
HNRNPA1	GST-hnRNP A1	2-320	BamHI	SalI	CCAGGATCCGAAAACCTGTATTTTCAGGGATCTAAGTCAGAGTCTCCTAAAGAGCC	ATTGTCGACTTAAAATCTTCTGCCACTGCC
ZC3H7B	GST-ZC3H7B	415-956	BamHI	SalI	AACGGATCCGAAAACCTGTATTTTCAGGGATTGGCTGCCACCCACGAGTTC	AATGTCGACTTAGTCCTCTTGCAGCAGGAAG	comment: cloning stategy to avoid internal BamHI site in CDS!
ZC3H10	GST-ZC3H10	35-168	BamHI	SalI	ATCGGATCCGAAAACCTGTATTTTCAGGGAGGGGCCAGCTCAGATGC	GATGTCGACTTACCGAGCATCAAACTCAAAATCCC
Cloning in pColdI for bacterial expression with His6-tag
Target gene	construct name	amino acids	enzyme 5‘	enzyme 3‘	primer fw (TEV site)	primer rev
HNRNPA1	His6-hnRNPA1	2-187	BamHI	SalI	CCAGGATCCGAAAACCTGTATTTTCAGGGATCTAAGTCAGAGTCTCCTAAAGAGCC	CCAGTCGACTTAAGCCATCTCTTGCTTTGACAGGGC
